# Supplementary material for: Point-of-care determination of the frequency of Rhesus(D)-negative blood types and the uptake of anti(D) immunoglobulin among Rh(D)-negative women in Dadu district, Sindh, Pakistan
Source: PLOS Glob Public Health. 2025 Apr 9;5(4):e0004395. doi: 10.1371/journal.pgph.0004395 (PMC11981162; doi:10.1371/journal.pgph.0004395)
Supplement: S1 Table — (XLSX) [file pgph.0004395.s001.xlsx]

## Sheet: Table_S1
Table S1. Categorizing participant knowledge at enrolment and study exit.
Question	Response options	Knowledge classifiation	Response categorization
Have you ever heard of Rh Disease?	Yes	N/A	Not applicable
	No
What is Rh Disease?	Affects newborns	Correct	High understanding (any perfect answer or 3 or more correct answers) Some understanding (1 to 2 correct answers) Low to no understanding (any incorrect answers or 0 correct answers) Refused to respond Unknown Not asked (Answered "No" to "Have you ever heard of Rh Disease?")
	Blood condition	Correct
	Caused by incompatibility of maternal and fetal blood cells	Perfect
	Red blood cells lyse/break apart	Correct
	Can kill newborns	Correct
	Can harm newborns	Correct
	Can cause jaundice/yellowing	Correct
	Can cause development delays/brain problems	Correct
	Can cause swelling of baby	Correct
	Affects pregnant women	Neutral
	Can kill/harm adult women	Incorrect
	Can kill/harm adult men	Incorrect
	Caused by pregnant women	Neutral
	Is preventable	Correct
	Refuse	Refuse
	Other (Specify)	Dependent
	Don’t know	Unknown
Who can get Rh disease?	All newborns	Incorrect	High understanding (any perfect answer or 3 or more correct answers) Some understanding (1 to 2 correct answers) Low to no understanding (any incorrect answers or 0 correct answers) Refused to respond Unknown Not asked (Answered "No" to "Have you ever heard of Rh Disease?")
	Rh +ve newborns	Incorrect
	Rh –ve newborns	Correct
	Rh +ve newborns born to Rh -ve women	Perfect
	Rh -ve newborns born to Rh -ve women	Incorrect
	Rh -ve newborns born to Rh +ve women	Incorrect
	Non-first born Rh +ve newborns born to Rh –ve women	Perfect
	Women are at greater risk
	Only first born newborns	Incorrect
	Only non-first born newborns	Correct
	Mother of baby	Incorrect
	Father of baby	Incorrect
	Everyone	Incorrect
	Only female newborns	Incorrect
	Only male newborns	Incorrect
	Pregnant women	Incorrect
	Any female adult	Incorrect
	Any male adult	Incorrect
	Refuse to respond	Refuse
	Other (Specify)	Dependent
	Unknown	Unknown
Why does Rh disease occur?	Newborn blood not compatible with maternal blood	Correct	High understanding (any perfect answer or 3 or more correct answers) Some understanding (1 to 2 correct answers) Low to no understanding (any incorrect answers or 0 correct answers) Refused to respond Unknown Not asked (Answered "No" to "Have you ever heard of Rh Disease?")
	Rh-ve mother is exposed to the blood of her Rh+ve fetus	Perfect
	Maternal immune system produces Abs that can attack the baby	Perfect
	Rh-ve woman conceives child with Rh+ve man	Correct
	Immune disease	Correct
	Blood disease	Correct
	Evil Spirits/curse	Incorrect
	Mother has a disease	Incorrect
	Father has a disease	Incorrect
	Mother has rare blood type	Correct
	Mother’s body reacts to baby	Correct
	Hereditary/Genetic Disease	Incorrect
	Vaccines	Incorrect
	Medicine	Incorrect
	Vitamin K shot	Incorrect
	Refuse to respond	Refuse
	Other (specify)	Dependent
	Don’t know	Unknown
What happens in severe cases of Rh disease?	Miscarriage/spontaneous abortion	Correct	High understanding (any perfect answer or 3 or more correct answers) Some understanding (1 to 2 correct answers) Low to no understanding (any incorrect answers or 0 correct answers) Refused to respond Unknown Not asked (Answered "No" to "Have you ever heard of Rh Disease?")
	Stillbirth	Correct
	Newborn death	Correct
	Death	Correct
	Brain damage	Correct
	Severe anemia	Correct
	Severe Jaundice/yellowing of eyes, palms, or soles	Correct
	Seizure	Correct
	Developmental delays/brain problems	Correct
	Fine motor delay	Correct
	Gross motor delay	Correct
	Cognitive delay	Correct
	Verbal delay	Correct
	Swelling of baby	Correct
	Baby gets sick	Correct
	Refuse to Respond	Refuse
	Other (specify)	Dependent
	Doesn’t Know	Unknown
In whom is it most important to know Rh Status?	Mother	Correct	Mother Baby Other family (Father, Maternal grandmother or grandfather, Paternal grandmother or grandfather) Refused to respond Unknown Not asked (Answered "No" to "Have you ever heard of Rh Disease?")
	Baby	Incorrect
	Father	Incorrect
	Maternal grandmother
	Maternal grandfather
	Paternal grandmother
	Paternal grandfather
	Refuse to respond	Refuse
	Doesn’t Know	Unknown
	Not applicable	Unknown
How can you diagnose Rh status of women?	Blood Sample	Correct	Knows more than 2 correct methods Knows 1 to 2 correct methods Knows no correct methods or knows incorrect methods Refused to respond Unknown Not asked (Answered "No" to "Have you ever heard of Rh Disease?")
	Hemaglutination test	Correct
	Lab test	Correct
	Urine test	Incorrect
	Reproductive history	Incorrect
	Point-of-care Eldon card	Correct
	Refuse to respond	Refuse
	Other (specify)	Dependent
	Doesn’t know	Unknown
How can you prevent Rh disease?	Determine Rh status of pregnant woman	Correct	Knows more than 2 correct methods Knows 1 to 2 correct methods Knows no correct methods or knows incorrect methods Refused to respond Unknown Not asked (Answered "No" to "Have you ever heard of Rh Disease?")
	Administer RhIg prophylaxis to Rh-negative pregnant woman	Correct
	Determine Rh status of newborn	Correct
	Determine whether Rh –ve woman is sensitized	Correct
	Medication	Neutral
	Vaccine (prophylaxis)	Correct
	Go to see Doctor	Neutral
	Injection	Correct
	RhoGam	Correct
	Refuse to respond	Refuse
	Other (specify)	Dependent
	Doesn’t know	Unknown
What is the optimal number of doses of Rh-Ig that a Rh-negative woman should receive?	One	Neutral	Not condensed
	Two	Correct
	Three	Incorrect
	Four	Incorrect
	Refuse to respond	Refuse
	Other (specify)	Dependent
	Doesn’t know	Unknown
When is the single most important time, in terms of GA in weeks, that a woman should receive a dose of Rh-Ig?	Doesn’t matter - anytime during pregnancy	Incorrect	Both 28w GA & <72h after delivery Either 28w GA or <72h after delivery Low to no understanding (any other answer combination) Refused to respond Unknown Not asked (Answered "No" to "Have you ever heard of Rh Disease?).
	At 28 weeks GA or later	Correct
	Before 28 weeks GA	Incorrect
	After delivery (anytime)	Neutral
	After delivery within 72 hours	Correct
	Refuse to respond	Refuse
	Other (specify)	Dependent
	Unknown	Unknown
What percentage of pregnancies do you think are at risk for Rh disease in the newborn? Please respond using a %.	0	Not applicable	0% to 5% 6% to 10% 11% to 50% 51% to 100% Unknown Not asked (Answered "No" to "Have you ever heard of Rh Disease?).
	>0% to 5%
	6% to 10%
	11% to 50%
	51% to 80%
	81% to 100%
	Other (specify)
	Unknown
Where did you learn about Rh Disease?	My own Medical Training	Not applicable	Only categories with recorded observations shown in final table. Answers were combined with responses to "What kind of health care worker taught you about Rh disease?".
	My own LHV Training
	My own Nurse Training
	During my own pregnancy
	Mother
	Grandmother
	Family member
	My supervisor
	Internet
	TV
	Advertising at health facility
	Training through this study
	From a health worker during this pregnancy
	From a health worker during a previous pregnancy
	Teaching through this study
	From a friend
	Did not learn about Rh disease
	Doctor
What kind of health care worker taught you about Rh disease?	Doctor	Not applicable	Only categories with recorded observations shown in final table. Answers were combined with responses to "Where did you learn about Rh disease?".
	Nurse
	LHW
	LHV
	TBA
	Midwife
	Refuse to respond
	Other (specify)
	Unknown
Do you know what jaundice looks like?	Yes	Not applicable	Not Condensed; Answers were combined with responses to “What does jaundice look like?”
	No
	Unknown
What does jaundice look like?	Yellowing of the skin	Correct	Knows more than 2 correct methods Knows 1 to 2 correct methods Knows no correct methods or knows incorrect methods Refused to respond Unknown Not asked (Answered "No" to "Have you ever heard of Rh Disease?")
	Yellowing of the eyes	Correct
	Yellowing of the soles of feet	Correct
	Yellowing of the palms of hand	Correct
	Colour change of skin	Correct
	Baby is pale	Incorrect
	Yellowing of the body	Correct
	Refuse to respond	Refuse
	Other (specify)	Dependent
	Unknown	Unknown
Do you know what causes jaundice?	Yes	Not applicable	Not Condensed; Answers combined with responses “What causes jaundice in the newborn?”
	No
	Unknown
What causes jaundice in the newborn?	Immature liver	Correct	Knows more than 2 correct methods Knows 1 to 2 correct methods Knows no correct methods or knows incorrect methods Refused to respond Unknown Not asked (Answered "No" to "Have you ever heard of Rh Disease?")
	Liver malfunction	Correct
	Sepsis/serious infection	Correct
	Internal bleeding	Correct
	Enzyme deficiency (G6PD)	Incorrect
	Breastfeeding	Correct
	Lack of breastfeeding	Incorrect
	Blood group incompatibility	Correct
	Urinary tract infection	Correct
	Diet	Correct
	Rh Disease	Correct
	Evil spirits/curse	Incorrect
	Maternal diet	Incorrect
	Ingestion of yellow coloured food	Incorrect
	Babies small/premature	Correct
	Ingestion of hot food	Incorrect
	Ingestion of cold food	Incorrect
	Refuse to respond	Refuse
	Other (specify)	Dependent
Have you ever seen a newborn’s eyes, palms, soles, or skin look like they are turning yellow in colour?	Yes	Not applicable	Not condensed
	No
	Unknown
	Refuse to respond
If you've seen yellowing of a newborn that you cared for, what action did you take?	I have not seen this in a newborn I cared for	Not applicable	Only categories with recorded observations were shown in final table. A category added for "Sunlight/Phototherapy" based on free-text responses associated with the 'Other(specify)' category.
	None
	Took to/called LHW
	Took to health care facility
	Took to Hakeem
	Took to spiritual/religious healer
	Took to doctor
	Took to village elder
	Used herbal remedy
	Used medicines
	Other (specify)
