# Supplementary material for: Point-of-care determination of the frequency of Rhesus(D)-negative blood types and the uptake of anti(D) immunoglobulin among Rh(D)-negative women in Dadu district, Sindh, Pakistan
Source: PLOS Glob Public Health. 2025 Apr 9;5(4):e0004395. doi: 10.1371/journal.pgph.0004395 (PMC11981162; doi:10.1371/journal.pgph.0004395)
Supplement: S2 Table — (XLSX) [file pgph.0004395.s002.xlsx]

## Sheet: Table_S2
Table S2: Verification of point-of-care Rh(D)-negative antigen results using conventional tube testing
	Participants, n (%)
Rh(D)-negative based on point-of-care test	279 (100.0)
Rh(D) antigen status based on tube test results
Rh(D)-negative	273 (97.8)
Rh(D)-positive	1 (0.4)
Refused blood sample collection	4 (1.4)
Missing data	1 (0.4)
