# Supplementary material for: Point-of-care determination of the frequency of Rhesus(D)-negative blood types and the uptake of anti(D) immunoglobulin among Rh(D)-negative women in Dadu district, Sindh, Pakistan
Source: PLOS Glob Public Health. 2025 Apr 9;5(4):e0004395. doi: 10.1371/journal.pgph.0004395 (PMC11981162; doi:10.1371/journal.pgph.0004395)
Supplement: S3 Table — (XLSX) [file pgph.0004395.s003.xlsx]

## Sheet: Table_S3
Table S3: Directly observed protocol compliance during lady health visitor administration of the point-of-care blood test
	Errors Observed, n (%)
Tests with any protocol errors observed, n (%)	5 (0.3)
No	1599 (99.7)
Yes	5 (0.3)
Standard operation procedure steps where errors were observed
Error in opening, separating and labelling participant info from EldonCard packet	0 (0)
Error in applying water to each of the grid squares without touching the pipette tip to the coloured circles	0 (0)
Did not clean the ring finger on the participant's less dominant hand (or alternate finger and/or hand or participant's choice)	0 (0)
Did not open a new, sterile lancet and gently puncture the soft skin at the side of the participant's fingertip	0 (0)
Did not massage the participant's finger upwards to assist with the movement of blood	0 (0)
Did not allow a drop of blood to fall onto an Eldon Stick	0 (0)
Did not transfer the blood to a single reagent circle and stir with the Eldon stick	0 (0)
Error in using a new Eldon Stick any time adding blood to a new circle	0 (0)
Error in tilting and rotating the card to allow blood to fill each circle while not allowing blood to run between circles.	1 (0.1)
Did not ensure finger was clean and/or did not bandage the finger after testing	1 (0.1)
Did not manually interpret result (by eye) and record answer on questionnaire	0 (0)
Did not use cell phone application to capture an image and interpret the result	0 (0)
Did not write the blood type on the field labeled 'ABO, RhD'	0 (0)
Did not write the date in the field labeled 'Date', and sign	0 (0)
Error in sealing the card with the plastic provided	3 (0.2)
Did not provide woman with information regarding signs of infection and instruct to seek health care should there be any signs of infection	5 (0.3)
