# Supplementary material for: Point-of-care determination of the frequency of Rhesus(D)-negative blood types and the uptake of anti(D) immunoglobulin among Rh(D)-negative women in Dadu district, Sindh, Pakistan
Source: PLOS Glob Public Health. 2025 Apr 9;5(4):e0004395. doi: 10.1371/journal.pgph.0004395 (PMC11981162; doi:10.1371/journal.pgph.0004395)
Supplement: S4 Table — (XLSX) [file pgph.0004395.s004.xlsx]

## Sheet: Table_S4
Table S4: Acceptability of the point-of-care EldonCard blood test
Beliefs regarding point-of-care blood test	Overall, n (%)
Will improve newborn health
Yes	1485 (92)
No	3 (0.2)
Unknown	131 (8)
Will improve maternal health
Yes	1527 (94)
No	3 (0.2)
Unknown	89 (6)
Test is safe
Yes	1585 (98)
No	0 (0)
Unknown	34 (2)
Family approved of test
Yes	1611 (99.5)
No	0 (0)
Unknown	0 (0)
Would recommend to others
Yes	1611 (99.5)
No	0 (0)
Unknown	8 (0.5)
Would take for future pregnancy
Yes	1528 (94)
No	0 (0)
Unknown	91 (6)
Preferred future location of test
THQ	701 (43)
DHQ	917 (57)
BHU	1 (0.1)
Home	0 (0)
Local school, market or mosque	0 (0)
