# Supplementary material for: Point-of-care determination of the frequency of Rhesus(D)-negative blood types and the uptake of anti(D) immunoglobulin among Rh(D)-negative women in Dadu district, Sindh, Pakistan
Source: PLOS Glob Public Health. 2025 Apr 9;5(4):e0004395. doi: 10.1371/journal.pgph.0004395 (PMC11981162; doi:10.1371/journal.pgph.0004395)
Supplement: S5 Table — (XLSX) [file pgph.0004395.s005.xlsx]

## Sheet: Sheet1
Table S5. Willingness to pay for the point-of-care blood test and anti-D immunoglobulin
	Total
Number of participantsa, n	1619
Participants willing to pay for point-of-care blood test, n (%)	1118 (69)
Maximum amount willing to pay (PKR), mean (SD)	300.9 (70.7)
Would be willing to pay, n (%)
25 PKR	1118 (100)
50 PKR	1115 (99.7)
75 PKR	1103 (99)
100 PKR	1102 (99)
150 PKR	1099 (98)
Number of participantsa, n	254
Participants willing to pay for first dose of anti-D, n (%)	74 (29)
Maximum amount willing to pay (PKR), median (IQR)	7000 (6000, 9000)
Would be willing to pay, n (%)
500 PKR	74 (100)
1000 PKR	74 (100)
2000 PKR	73 (99)
3000 PKR	73 (99)
4000 PKR	71 (96)
5000 PKR	70 (95)
Preferred location to receive anti-D prophylaxis, n (%)
THQ	110 (43)
DHQ	139 (55)
Home	5 (2)
Number of participantsa, n	268
Participants willing to pay for second dose of anti-D, n(%)	91 (34)
Maximum amount willing to pay (PKR), median (IQR)	7000 (6000, 10000)
Would be willing to pay, n (%)
500 PKR	91 (100)
1000 PKR	91 (100)
2000 PKR	90 (99)
3000 PKR	90 (99)
4000 PKR	90 (99)
5000 PKR	90 (99)
Preferred location to receive anti-D prophylaxis, n (%)
THQ	106 (40)
DHQ	136 (51)
BHU	1 (0.4)
Home	23 (9)
Other	2 (2)
aThere were no participants who refused to participate in the willingness to pay survey.
