# Supplementary material for: Point-of-care determination of the frequency of Rhesus(D)-negative blood types and the uptake of anti(D) immunoglobulin among Rh(D)-negative women in Dadu district, Sindh, Pakistan
Source: PLOS Glob Public Health. 2025 Apr 9;5(4):e0004395. doi: 10.1371/journal.pgph.0004395 (PMC11981162; doi:10.1371/journal.pgph.0004395)
Supplement: S6 Table — (XLSX) [file pgph.0004395.s006.xlsx]

## Sheet: Table_S7
Table S6: Knowledge of Rh disease among health care professionals.
	Facility Survey, n (%)	Study LHVs Enrolment, n (%)	Study LHVs Study Exit, n (%)
Completed Questionnaire	30 (100)	3 (100)	3 (100)
Had heard of Rh disease?	23 (77)	3 (100)	3 (100)
What is Rh Disease?
High Understanding	19 (63)	2 (67)	3 (100)
Some Understanding	4 (13)	1 (33)	0 (0)
Not asked	7 (23)	0 (0)	0 (0)
Who can get Rh disease?
High Understanding	10 (33)	0 (0)	3 (100)
Some Understanding	6 (20)	1 (33)	0 (0)
Low to No Understanding	7 (23)	1 (33)	0 (0)
Unknown	0 (0)	1 (33)	0 (0)
Not asked	7 (23)	0 (0)	0 (0)
Why does Rh disease occur?
High Understanding	2 (7)	0 (0)	0 (0)
Some Understanding	16 (53)	2 (67)	3 (100)
Low to No Understanding	3 (10)	0 (0)	0 (0)
Refused	1 (3)	0 (0)	0 (0)
Unknown	1 (3)	1 (33)	0 (0)
Not asked	7 (23)	0 (0)	0 (0)
What happens in severe cases of Rh disease?
High Understanding	2 (7)	0 (0)	0 (0)
Some Understanding	16 (53)	2 (67)	3 (100)
Low to No Understanding	3 (10)	0 (0)	0 (0)
Unknown	1 (3)	0 (0)	0 (0)
Not asked	1 (3)	1 (33)	0 (0)
In whom is it most important to know Rh Status?
Mother	11 (37)	2 (67)	3 (100)
Baby	0 (0)	1 (33)	0 (0)
Other Family	1 (3)	0 (0)	0 (0)
Unknown	11 (37)	0 (0)	0 (0)
Not asked	7 (23)	0 (0)	0 (0)
How can you diagnose Rh status of women?
Knows >2 methods	0 (0)	0 (0)	0 (0)
Knows 1-2 methods	19 (63)	2 (67)	3 (100)
Knows No/Incorrect Methods	4 (13)	0 (0)	0 (0)
Unknown	0 (0)	1 (33)	0 (0)
Not asked	7 (23)	0 (0)	0 (0)
How can you prevent Rh disease?
Knows >2 methods	0 (0)	0 (0)	1 (33)
Knows 1-2 methods	23 (77)	3 (100)	2 (67)
Knows No/Incorrect Methods	0 (0)	0 (0)	0 (0)
Unknown	0 (0)	0 (0)	0 (0)
Not asked	7 (23)	0 (0)	0 (0)
Optimal number of prophylaxis doses
One	14 (47)	3 (100)	0 (0)
Two	7 (23)	0 (0)	3 (100)
Unknown	2 (7)	0 (0)	0 (0)
Not asked	7 (23)	0 (0)	0 (0)
When is the single most important time (in GA weeks) to receive a dose of Rh-Ig if you're at risk?
Both 28w GA & <72h after delivery	6 (20)	0 (0)	3 (100)
Either 28w GA or <72h after delivery	13 (43)	3 (100)	0 (0)
Low to No Understanding	1 (3)	0 (0)	0 (0)
Unknown	3 (10)	0 (0)	0 (0)
Not asked	7 (23)	0 (0)	0 (0)
What percentage of pregnacies are at risk?
0% to 5%	1 (3)	0 (0)	0 (0)
6% to 10%	2 (7)	0 (0)	0 (0)
11% to 50%	1 (3)	0 (0)	3 (100)
51% to 100%	2 (7)	0 (0)	0 (0)
Unknown	17 (57)	3 (100)	0 (0)
Not asked	7 (23)	0 (0)	0 (0)
Where did you learn about Rh Disease?
Own Medical,LHV,Nurse Training	21 (70)	1 (33)	0 (0)
Teaching From This Study	1 (3)	0 (0)	3 (100)
Clinic Advertising	0 (0)	1 (33)	0 (0)
Unknown	0 (0)	1 (33)	0 (0)
Not asked	7 (23)	0 (0)	0 (0)
What does jaundice look like?
Knows >2 symptoms	5 (17)	0 (0)	1 (33)
Knows 1-2 symptoms	12 (40)	2 (67)	0 (0)
Doesn't know symptoms	5 (17)	1 (33)	2 (67)
Unknown	1 (3)	0 (0)	0 (0)
Not asked	7 (23)	0 (0)	0 (0)
What causes jaundice?
Knows >2 causes	1 (3)	0 (0)	2 (67)
Knows 1-2 causes	12 (40)	2 (67)	1 (33)
Doesn't know causes	7 (23)	1 (33)	0 (0)
Unknown	3 (10)	0 (0)	0 (0)
Not asked	7 (23)	0 (0)	0 (0)
